# Supplementary material for: Synthesis and biological assessment of chalcone and pyrazoline derivatives as novel inhibitor for ELF3-MED23 interaction
Source: eLife. 2024 Dec 5;13:RP97051. doi: 10.7554/eLife.97051 (PMC11623927; doi:10.7554/eLife.97051)
Supplement: Figure 3—source data 1. [file elife-97051-fig3-data1.zip]

Archive with 3 entries (2 files):
- Figure1C-source data 1. Raw unedited gels for Figure 1C/
- Figure1C-source data 1. Raw unedited gels for Figure 1C/GAPDH.tif
- Figure1C-source data 1. Raw unedited gels for Figure 1C/HER2.tif
