# Supplementary material for: Synthesis and biological assessment of chalcone and pyrazoline derivatives as novel inhibitor for ELF3-MED23 interaction
Source: eLife. 2024 Dec 5;13:RP97051. doi: 10.7554/eLife.97051 (PMC11623927; doi:10.7554/eLife.97051)
Supplement: Figure 3—source data 3. [file elife-97051-fig3-data3.zip]

Archive with 8 entries (7 files):
- Figure1E-source data 1. Raw unedited gels for Figure 1E/
- Figure1E-source data 1. Raw unedited gels for Figure 1E/ELF3_high exp.tif
- Figure1E-source data 1. Raw unedited gels for Figure 1E/ELF3_low exp.tif
- Figure1E-source data 1. Raw unedited gels for Figure 1E/ELF3_whole.tif
- Figure1E-source data 1. Raw unedited gels for Figure 1E/GAPDH.tif
- Figure1E-source data 1. Raw unedited gels for Figure 1E/MED23_high exp.tif
- Figure1E-source data 1. Raw unedited gels for Figure 1E/MED23_low exp.tif
- Figure1E-source data 1. Raw unedited gels for Figure 1E/MED23_whole.tif
