# Supplementary material for: Synthesis and biological assessment of chalcone and pyrazoline derivatives as novel inhibitor for ELF3-MED23 interaction
Source: eLife. 2024 Dec 5;13:RP97051. doi: 10.7554/eLife.97051 (PMC11623927; doi:10.7554/eLife.97051)
Supplement: Figure 3—source data 4. [file elife-97051-fig3-data4.zip]

Archive with 6 entries (6 files):
- Figure1E_1.jpg
- __MACOSX/._Figure1E_1.jpg
- Figure1E.tif
- __MACOSX/._Figure1E.tif
- Source data with molecular weight marker_Part2.pdf
- __MACOSX/._Source data with molecular weight marker_Part2.pdf
