# Supplementary material for: Synthesis and biological assessment of chalcone and pyrazoline derivatives as novel inhibitor for ELF3-MED23 interaction
Source: eLife. 2024 Dec 5;13:RP97051. doi: 10.7554/eLife.97051 (PMC11623927; doi:10.7554/eLife.97051)
Supplement: Figure 5—source data 1. [file elife-97051-fig5-data1.zip]

Archive with 6 entries (5 files):
- Figure5B-source data 1. Raw unedited gels for Figure 5B/
- Figure5B-source data 1. Raw unedited gels for Figure 5B/FLAG_Input_low exp.tif
- Figure5B-source data 1. Raw unedited gels for Figure 5B/FLAG_IP_high exp.tif
- Figure5B-source data 1. Raw unedited gels for Figure 5B/FLAG_whole.tif
- Figure5B-source data 1. Raw unedited gels for Figure 5B/GAPDH_input.tif
- Figure5B-source data 1. Raw unedited gels for Figure 5B/GST_whole.tif
