# Supplementary material for: Synthesis and biological assessment of chalcone and pyrazoline derivatives as novel inhibitor for ELF3-MED23 interaction
Source: eLife. 2024 Dec 5;13:RP97051. doi: 10.7554/eLife.97051 (PMC11623927; doi:10.7554/eLife.97051)
Supplement: Figure 5—source data 3. [file elife-97051-fig5-data3.zip]

Archive with 13 entries (10 files):
- Figure5F-source data 1. Raw unedited gels for Figure 5F/
- Figure5F-source data 1. Raw unedited gels for Figure 5F/Figure5F_lower/
- Figure5F-source data 1. Raw unedited gels for Figure 5F/Figure5F_lower/GAPDH.tif
- Figure5F-source data 1. Raw unedited gels for Figure 5F/Figure5F_lower/HER2.tif
- Figure5F-source data 1. Raw unedited gels for Figure 5F/Figure5F_lower/pAKT.tif
- Figure5F-source data 1. Raw unedited gels for Figure 5F/Figure5F_lower/pMAPK.tif
- Figure5F-source data 1. Raw unedited gels for Figure 5F/Figure5F_lower/Vinculin.tif
- Figure5F-source data 1. Raw unedited gels for Figure 5F/Figure5F_upper/
- Figure5F-source data 1. Raw unedited gels for Figure 5F/Figure5F_upper/GAPDH(II).tif
- Figure5F-source data 1. Raw unedited gels for Figure 5F/Figure5F_upper/HER2.tif
- Figure5F-source data 1. Raw unedited gels for Figure 5F/Figure5F_upper/pAKT.tif
- Figure5F-source data 1. Raw unedited gels for Figure 5F/Figure5F_upper/pMAPK.tif
- Figure5F-source data 1. Raw unedited gels for Figure 5F/Figure5F_upper/vinculin.tif
