# Supplementary material for: Synthesis and biological assessment of chalcone and pyrazoline derivatives as novel inhibitor for ELF3-MED23 interaction
Source: eLife. 2024 Dec 5;13:RP97051. doi: 10.7554/eLife.97051 (PMC11623927; doi:10.7554/eLife.97051)
Supplement: Figure 5—source data 4. [file elife-97051-fig5-data4.zip]

Archive with 10 entries (10 files):
- lower_1.tif
- __MACOSX/._lower_1.tif
- lower_2.tif
- __MACOSX/._lower_2.tif
- Source data with molecular weight marker_Part4.pdf
- __MACOSX/._Source data with molecular weight marker_Part4.pdf
- upper_1.tif
- __MACOSX/._upper_1.tif
- upper_2.tif
- __MACOSX/._upper_2.tif
