# Supplementary material for: Synthesis and biological assessment of chalcone and pyrazoline derivatives as novel inhibitor for ELF3-MED23 interaction
Source: eLife. 2024 Dec 5;13:RP97051. doi: 10.7554/eLife.97051 (PMC11623927; doi:10.7554/eLife.97051)
Supplement: Figure 6—source data 1. [file elife-97051-fig6-data1.zip]

Archive with 5 entries (4 files):
- Figure6B-source data 1. Raw unedited gels for Figure 6B/
- Figure6B-source data 1. Raw unedited gels for Figure 6B/lower_cPARP.tif
- Figure6B-source data 1. Raw unedited gels for Figure 6B/lower_GAPDH.tif
- Figure6B-source data 1. Raw unedited gels for Figure 6B/upper_cPARP.tif
- Figure6B-source data 1. Raw unedited gels for Figure 6B/upper_GAPDH.tif
