# Supplementary material for: Synthesis and biological assessment of chalcone and pyrazoline derivatives as novel inhibitor for ELF3-MED23 interaction
Source: eLife. 2024 Dec 5;13:RP97051. doi: 10.7554/eLife.97051 (PMC11623927; doi:10.7554/eLife.97051)
Supplement: Figure 7—source data 1. [file elife-97051-fig7-data1.zip]

Archive with 10 entries (9 files):
- Figure7B-source data 1. Raw unedited gels for Figure 7B/
- Figure7B-source data 1. Raw unedited gels for Figure 7B/AKT.tif
- Figure7B-source data 1. Raw unedited gels for Figure 7B/GAPDH1.tif
- Figure7B-source data 1. Raw unedited gels for Figure 7B/GAPDH2.tif
- Figure7B-source data 1. Raw unedited gels for Figure 7B/HER2.tif
- Figure7B-source data 1. Raw unedited gels for Figure 7B/MAPK.tif
- Figure7B-source data 1. Raw unedited gels for Figure 7B/pAKT.tif
- Figure7B-source data 1. Raw unedited gels for Figure 7B/pMAPK.tif
- Figure7B-source data 1. Raw unedited gels for Figure 7B/Vinculin1.tif
- Figure7B-source data 1. Raw unedited gels for Figure 7B/Vinculin2.tif
