# Supplementary material for: Synthesis and biological assessment of chalcone and pyrazoline derivatives as novel inhibitor for ELF3-MED23 interaction
Source: eLife. 2024 Dec 5;13:RP97051. doi: 10.7554/eLife.97051 (PMC11623927; doi:10.7554/eLife.97051)
Supplement: Figure 7—source data 2. [file elife-97051-fig7-data2.zip]

Archive with 10 entries (10 files):
- 1.jpg
- __MACOSX/._1.jpg
- 2.jpg
- __MACOSX/._2.jpg
- 3.jpg
- __MACOSX/._3.jpg
- 4.jpg
- __MACOSX/._4.jpg
- Source data with molecular weight marker_Part6.pdf
- __MACOSX/._Source data with molecular weight marker_Part6.pdf
